# Supplementary material for: A Matched Case-Control Study of Noncholesterol Sterols and Fatty Acids in Chronic Hemodialysis Patients
Source: Metabolites. 2021 Nov 12;11(11):774. doi: 10.3390/metabo11110774 (PMC8618803; doi:10.3390/metabo11110774)
Supplement: Supplementary file 1 [file metabolites-11-00774-s001.zip]

Archive with 1 entries (1 files):
- metabolites-1455898-supplementary.pdf
